# Supplementary material for: FeNi LDH/V2CTx/NF as Self-Supported Bifunctional Electrocatalyst for Highly Effective Overall Water Splitting
Source: Nanomaterials (Basel). 2022 Jul 31;12(15):2640. doi: 10.3390/nano12152640 (PMC9370147; doi:10.3390/nano12152640)
Supplement: Supplementary file 1 [file nanomaterials-12-02640-s001.zip]

Archive with 1 entries (1 files):
- nanomaterials-1844220-supplementary.pdf
